# Supplementary material for: Plasma Anion Gap and Risk of In-Hospital Mortality in Patients with Acute Ischemic Stroke: Analysis from the MIMIC-IV Database
Source: J Pers Med. 2021 Oct 4;11(10):1004. doi: 10.3390/jpm11101004 (PMC8541378; doi:10.3390/jpm11101004)
Supplement: Supplementary file 1 [file jpm-11-01004-s001.zip]

Archive with 1 entries (1 files):
- jpm-1396484-supplementary.pdf
